# Supplementary material for: Enhanced Antiproliferative Activity of Docetaxel by Extremely Low Frequency Electromagnetic Fields in MCF-7 Breast Cancer Cells
Source: Pharmaceutics. 2025 Nov 21;17(12):1505. doi: 10.3390/pharmaceutics17121505 (PMC12735887; doi:10.3390/pharmaceutics17121505)
Supplement: Supplementary file 1 [file pharmaceutics-17-01505-s001.zip]

Archive with 1 entries (1 files):
- pharmaceutics-3932537-supplementary.pdf
